# Supplementary material for: Examining the U-shaped relationship between non-agricultural sources water pollution and the urban-rural income gap
Source: PLoS One. 2024 Jul 18;19(7):e0305530. doi: 10.1371/journal.pone.0305530 (PMC11257364; doi:10.1371/journal.pone.0305530)
Supplement: S1 File — (XLSX) [file pone.0305530.s001.xlsx]

## Sheet: Sheet1
name	year	city	riverdensity	riverlength	lnpu	lnawc	lniw	lnig	lnipi	lnapi	lnrd_money	gap	lngap	lnNASWP	lnNASWP 2	tl	output	power	SO2
北京	2010	1	2811.57	4723.44	0.336472	2.4681	7.47477	9.75644	4.63667	4.67749	14.0779	2.598	1.28038	0.0418465	0.0017511	0.0338056	60.54	276	11.51
北京	2011	1	2811.57	4723.44	0.329304	2.41591	8.68169	8.41538	4.63764	4.71582	14.2855	2.64627	1.2937	0.0603458	0.0036416	0.0342099	61.18	265.2	9.79
北京	2012	1	2811.57	4723.44	0.329304	2.33214	8.01069	10.1127	4.59915	4.66061	14.5087	2.62324	1.28737	0.0585583	0.0034291	0.0335885	55.66	241.1	9.38
北京	2013	1	2811.57	4723.44	0.329304	2.31254	9.03943	10.3651	4.58904	4.66061	14.5574	2.60593	1.28258	0.0553544	0.0030641	0.0329745	45.95	207.72	8.7
北京	2014	1	2811.57	4723.44	0.307485	2.2192	7.99227	11.0394	4.60617	4.61215	14.6484	2.57232	1.27322	0.0582046	0.0033878	0.0320686	29.97	195.76	7.89
北京	2015	1	2811.57	4723.44	0.277632	2.00148	7.90212	11.11	4.58395	4.61314	14.691	2.56984	1.27252	0.0523696	0.0027426	0.0315688	28.98	186.05	7.12
北京	2016	1	2811.57	4723.44	0.262364	1.94591	8.08209	11.4574	4.59613	4.61215	14.7318	2.56724	1.27179	0.0134474	0.0001808	0.0314206	24.29	144.45	1.5
北京	2017	1	2811.57	4723.44	0.239017	1.80829	7.35628	11.2714	4.62203	4.57677	14.8088	2.5745	1.27383	0.0073441	5.39e-05	0.0311554	18.93	133.51	0.65
北京	2018	1	2811.57	4723.44	0.231112	1.64866	7.79235	8.49984	4.61512	4.65014	14.8088	2.56663	1.27162	0.0086616	7.5e-05	0.0306124	15.79	125.65	0.27
北京	2019	1	2811.57	4723.44	0.207014	1.54756	7.41878	8.4826	4.61115	4.70863	14.8802	2.55286	1.26775	0.0079663	6.35e-05	0.0297532	13.35	122.84	0.19
北京	2020	1	2811.57	4723.44	0.182322	1.43508	7.62852	7.51371	4.60617	4.71761	14.9141	2.50953	1.25548	0.0079576	6.33e-05	0.0285472	13.94	120.22	0.18
北京	2021	1	2811.57	4723.44	0.157004	1.335	6.63726	8.57054	4.62595	4.59714	14.9469	2.44777	1.23773	0.0059996	3.6e-05	0.0273847	17.25	121.25	0.14
北京	2022	1	2811.57	4723.44	0.131028	1.28093	5.42495	7.94414	4.63764	4.6415	15.0683	2.41765	1.22895	0.0053635	2.88e-05	0.0266785	20.74	121.14	23.52
天津	2010	2	2756.55	3114.9	0.314811	2.48491	10.7609	10.459	4.66438	4.71133	14.3461	2.23269	1.17332	0.0595365	0.0035446	0.0368917	127.08	587.79	23.09
天津	2011	2	2756.55	3114.9	0.322084	2.5337	10.352	10.7537	4.65205	4.66344	14.5574	2.02311	1.10629	0.071335	0.0050887	0.0285239	122.95	583.87	22.45
天津	2012	2	2756.55	3114.9	0.322084	2.5416	9.33318	10.6563	4.58497	4.66627	14.771	1.95586	1.08379	0.0651943	0.0042503	0.0249219	118.18	568.13	21.68
天津	2013	2	2756.55	3114.9	0.307485	2.59525	8.76982	11.2185	4.58497	4.66721	14.9141	1.88758	1.06042	0.0672504	0.0045226	0.0219516	123.01	554.18	20.92
天津	2014	2	2756.55	3114.9	0.307485	2.5416	9.41075	11.9258	4.5778	4.64343	14.9787	1.85177	1.04794	0.0674868	0.0045545	0.0205149	119.23	552.33	18.59
天津	2015	2	2756.55	3114.9	0.300105	2.60269	9.71311	12.235	4.51415	4.62203	15.0683	1.84509	1.0456	0.0657355	0.0043212	0.0199618	120.42	546.92	2.67
天津	2016	2	2756.55	3114.9	0.285179	2.56495	7.75577	11.0544	4.59411	4.64439	15.0683	1.84848	1.04678	0.0060257	3.63e-05	0.0196418	128.92	470	2.51
天津	2017	2	2756.55	3114.9	0.215111	2.45959	7.67136	10.9944	4.69501	4.56954	14.691	1.85152	1.04785	0.0068748	4.73e-05	0.0194641	136.12	464.65	1.9
天津	2018	2	2756.55	3114.9	0.198851	2.3979	7.50659	10.9487	4.66721	4.65586	14.7318	1.86326	1.05196	0.0060661	3.68e-05	0.0193594	134.55	347.98	1.78
天津	2019	2	2756.55	3114.9	0.198851	2.32239	7.35883	10.9202	4.60817	4.69866	14.5574	1.85934	1.05059	0.0050997	2.6e-05	0.0188251	143.05	359.84	1.02
天津	2020	2	2756.55	3114.9	0.198851	2.4248	3.97029	11.2117	4.58599	4.75273	14.6484	1.85509	1.0491	0.0239255	0.0005724	0.0182861	164.63	365.08	0.85
天津	2021	2	2756.55	3114.9	0.198851	2.33214	6.3986	9.10665	4.71761	4.70773	14.7318	1.84175	1.04442	0.0238282	0.0005678	0.0177803	181.06	372.48	123.38
天津	2022	2	2756.55	3114.9	0.198851	2.3979	6.78446	10.7737	4.67096	4.59915	14.8451	1.82656	1.03906	0.0228796	0.0005235	0.0171037	187.29	370.77	141.21
河北	2010	3	1206.62	22648.3	2.24707	4.97535	10.1137	11.3151	4.70048	4.75445	13.9978	2.66195	1.298	0.481641	0.231978	0.113063	438.71	10151.3	134.12
河北	2011	3	1206.62	22648.3	2.23001	4.9523	11.1665	11.9629	4.68859	4.71761	14.2855	2.50536	1.25429	0.494948	0.244973	0.0995584	463.45	10349.2	128.47
河北	2012	3	1206.62	22648.3	2.24918	4.96912	10.8624	12.1072	4.56122	4.62203	14.5087	2.47879	1.24669	0.409523	0.167709	0.0965825	473.9	10553.8	118.99
河北	2013	3	1206.62	22648.3	2.26903	4.93159	10.9961	12.9948	4.58088	4.66438	14.6484	2.41913	1.22939	0.405985	0.164824	0.0906461	490.37	10762.7	110.84
河北	2014	3	1206.62	22648.3	2.26488	4.94307	11.0009	13.5668	4.56643	4.6171	14.771	2.37002	1.21492	0.422678	0.178657	0.0856541	485.01	10942.9	55.18
河北	2015	3	1206.62	22648.3	2.23324	4.91486	8.87179	12.9287	4.50092	4.59006	14.8802	2.36648	1.21387	0.411064	0.168974	0.0831973	486.49	11102.8	43.31
河北	2016	3	1206.62	22648.3	2.21594	4.85981	9.31127	12.3461	4.61413	4.58293	14.9469	2.37008	1.21494	0.0699507	0.0048931	0.0811226	507.95	7401.97	34.32
河北	2017	3	1206.62	22648.3	2.1702	4.84497	9.78025	12.4771	4.75359	4.57677	15.0683	2.37155	1.21537	0.0759767	0.0057725	0.0790645	510.91	7580.58	28.69
河北	2018	3	1206.62	22648.3	1.96711	4.80484	9.1561	13.7067	4.6747	4.66061	15.1505	2.3503	1.20905	0.0656366	0.0043082	0.0757112	490.96	7706.2	16.17
河北	2019	3	1206.62	22648.3	1.90657	4.74754	9.2188	12.5134	4.6171	4.68306	15.2971	2.32472	1.20139	0.0580003	0.003364	0.0722386	493.69	7830.72	17.07
河北	2020	3	1206.62	22648.3	1.84214	4.68859	8.43511	11.5177	4.60016	4.72295	15.4047	2.26429	1.18304	0.213641	0.0456425	0.0667753	509.14	7965.74	124.92
河北	2021	3	1206.62	22648.3	1.77326	4.58599	8.48094	11.2999	4.76559	4.69226	15.556	2.18884	1.15966	0.253218	0.0641195	0.0607801	513.02	8096.81	139.91
河北	2022	3	1206.62	22648.3	1.69928	4.61907	8.74926	11.9592	4.62006	4.64919	15.6718	2.13169	1.14157	0.247735	0.0613725	0.0566563	519.92	8249.08	130.18
山西	2010	4	884.931	13831.5	1.28371	3.66356	10.9118	11.9171	4.70502	4.71133	13.4901	2.94699	1.37295	0.131405	0.0172672	0.130332	316.4	2809.17	125.54
山西	2011	4	884.931	13831.5	1.34547	3.79324	10.7967	11.8845	4.68675	4.7185	13.7056	2.88594	1.35737	0.155795	0.024272	0.123207	341.96	2927.3	120.82
山西	2012	4	884.931	13831.5	1.38128	3.77735	10.3263	12.0475	4.55913	4.62791	13.9108	2.8641	1.35173	0.147591	0.0217832	0.119217	363.52	3056.09	112.06
山西	2013	4	884.931	13831.5	1.39872	3.78646	10.6693	12.9399	4.51852	4.67376	13.9978	2.8001	1.33503	0.143452	0.0205783	0.112304	376.19	3183.3	49.59
山西	2014	4	884.931	13831.5	1.41099	3.7495	10.4515	12.3486	4.52613	4.62986	13.9978	2.73232	1.31703	0.150181	0.0225544	0.105413	381.22	3286.2	34.12
山西	2015	4	884.931	13831.5	1.41099	3.83081	10.5851	11.9863	4.48526	4.57265	13.8155	2.73197	1.31693	0.143513	0.020596	0.102781	359.41	3351.65	28.19
山西	2016	4	884.931	13831.5	1.40118	3.86493	9.8258	12.3406	4.58293	4.56643	13.7915	2.71295	1.31183	0.0378865	0.0014354	0.0991801	375.81	1744.26	22.86
山西	2017	4	884.931	13831.5	1.35583	3.83945	9.84496	12.9738	4.79082	4.57368	13.9108	2.70041	1.30844	0.0330232	0.0010905	0.0960294	367.04	1376.3	16.05
山西	2018	4	884.931	13831.5	1.29473	3.79099	10.7087	12.4176	4.67935	4.66061	14.0779	2.64128	1.29233	0.0321457	0.0010333	0.0902784	372.07	1441.09	14.7
山西	2019	4	884.931	13831.5	1.2613	3.80221	11.0099	12.4461	4.61215	4.75531	14.152	2.57805	1.27482	0.0303215	0.0009194	0.0840882	365.73	1517.57	139.41
山西	2020	4	884.931	13831.5	1.22671	3.73767	9.41752	12.2214	4.5819	4.70411	14.2855	2.50706	1.25478	0.110339	0.0121747	0.0779138	407.69	1595.26	140.94
山西	2021	4	884.931	13831.5	1.19089	3.7329	8.95519	10.7114	4.87672	4.66155	14.4574	2.44532	1.23702	0.106833	0.0114133	0.0729533	407.82	1654.25	138.49
山西	2022	4	884.931	13831.5	1.15373	3.72569	8.99293	10.2161	4.72206	4.65396	14.5087	2.42186	1.23018	0.115939	0.0134419	0.070801	420.7	1714.27	135.87
内蒙古	2010	5	271.5	32118.4	1.23256	4.90897	10.7434	11.1387	4.67935	4.72206	13.2082	3.12284	1.41654	0.119331	0.0142399	0.127607	951.03	3033.58	131.24
内蒙古	2011	5	271.5	32118.4	1.23837	4.91925	10.6167	12.2766	4.68951	4.73444	13.4612	2.99813	1.38583	0.230749	0.0532453	0.116852	1038.92	3172.7	123.09
内蒙古	2012	5	271.5	32118.4	1.38379	4.91559	10.5636	11.7231	4.6171	4.66061	13.6629	2.9677	1.37819	0.26774	0.0716847	0.11216	1102.11	3280.56	56.95
内蒙古	2013	5	271.5	32118.4	1.41828	4.8941	10.8908	13.0769	4.58497	4.64727	13.8155	2.89416	1.35948	0.210617	0.0443594	0.104913	1231.15	3430.57	37.81
内蒙古	2014	5	271.5	32118.4	1.40854	4.93087	9.94942	13.4708	4.58802	4.6415	13.9108	2.84182	1.34595	0.240586	0.0578818	0.0996295	1244.2	3632.55	36.33
内蒙古	2015	5	271.5	32118.4	1.45861	4.94947	10.5858	12.8147	4.55388	4.59512	13.9978	2.83909	1.34523	0.237831	0.0565638	0.0971046	1312.83	3805.11	35.24
内蒙古	2016	5	271.5	32118.4	1.4422	4.94307	10.5956	12.6786	4.60417	4.56539	14.0779	2.84047	1.34559	0.0228791	0.0005235	0.0943942	1297.27	3331.09	27.39
内蒙古	2017	5	271.5	32118.4	1.51732	4.93519	10.9999	12.4828	4.71492	4.57058	13.9108	2.83455	1.34405	0.0155439	0.0002416	0.091397	1289.18	3483.55	22.48
内蒙古	2018	5	271.5	32118.4	1.37624	4.95089	11.0136	12.1555	4.64631	4.63473	13.8155	2.77512	1.32843	0.0128827	0.000166	0.0864587	1403.63	3663.66	102.22
内蒙古	2019	5	271.5	32118.4	1.31641	4.94592	10.9771	11.5333	4.6357	4.66908	13.9978	2.66845	1.29977	0.0097586	9.52e-05	0.0792538	1439.84	3866.42	112.62
内蒙古	2020	5	271.5	32118.4	1.25276	4.94876	9.34949	10.8593	4.61215	4.7185	14.0779	2.49611	1.25165	0.111091	0.0123412	0.0687491	1521.01	4056.58	105.87
内蒙古	2021	5	271.5	32118.4	1.18479	4.93087	10.1956	12.2644	4.86368	4.68767	14.221	2.42008	1.22966	0.118972	0.0141543	0.0637441	1599.12	4239.42	102.7
内蒙古	2022	5	271.5	32118.4	1.11186	4.97259	10.2102	10.7373	4.69684	4.62301	14.3461	2.35706	1.21107	0.121948	0.0148712	0.0599839	1624.93	4596.42	99.46
辽宁	2010	6	1156.38	16871.6	2.07191	4.50866	10.7625	11.4569	4.68583	4.71492	14.771	2.77125	1.32741	0.238771	0.0570114	0.0934171	413.94	2248.66	96.88
辽宁	2011	6	1156.38	16871.6	1.89612	4.50756	11.0659	10.7129	4.67749	4.74667	14.8088	2.66658	1.29926	0.343747	0.118162	0.0839256	480.44	2399.89	41.12
辽宁	2012	6	1156.38	16871.6	1.93297	4.52721	10.232	10.9361	4.61413	4.67842	14.8802	2.67498	1.30155	0.339369	0.115171	0.0812186	495.91	2526.89	34.9
辽宁	2013	6	1156.38	16871.6	1.94591	4.51961	10.1502	12.3773	4.60517	4.62595	15.0094	2.6274	1.28852	0.330074	0.108949	0.0772222	536.12	2631.98	32.12
辽宁	2014	6	1156.38	16871.6	1.95019	4.50645	10.1369	12.695	4.59714	4.63181	14.9787	2.5987	1.28057	0.330973	0.109543	0.0746571	426.64	2730.22	26.31
辽宁	2015	6	1156.38	16871.6	1.94448	4.49758	10.002	11.8712	4.55282	4.61016	14.691	2.58157	1.2758	0.323585	0.104707	0.0718889	498.49	2813.86	20.64
辽宁	2016	6	1156.38	16871.6	1.8916	4.45318	8.9877	12.1022	4.60317	4.62203	14.691	2.55229	1.26759	0.0486777	0.0023695	0.068921	528.68	2168.45	16.33
辽宁	2017	6	1156.38	16871.6	1.90954	4.41401	9.01773	11.5218	4.69226	4.54966	14.8088	2.5455	1.26568	0.0501083	0.0025108	0.0674334	532.92	2215.14	35.63
辽宁	2018	6	1156.38	16871.6	1.87334	4.4006	9.37949	10.5602	4.66155	4.6511	14.9141	2.5479	1.26636	0.0445125	0.0019814	0.066028	502.39	2243.72	41.32
辽宁	2019	6	1156.38	16871.6	1.80993	4.40305	9.17191	11.4319	4.61016	4.68767	14.9469	2.46939	1.24398	0.0375882	0.0014129	0.0607181	557.9	2353.89	40.35
辽宁	2020	6	1156.38	16871.6	1.74222	4.3895	8.06934	9.94429	4.58497	4.69226	15.0393	2.31381	1.1981	0.19956	0.0398242	0.0521961	548.25	2471.26	38.15
辽宁	2021	6	1156.38	16871.6	1.66959	4.35927	8.18144	11.4584	4.74145	4.66438	15.1238	2.24026	1.17565	0.195762	0.0383228	0.0479039	598.48	2552.6	37.23
辽宁	2022	6	1156.38	16871.6	1.59127	4.33336	9.49732	10.2142	4.69043	4.65014	15.1505	2.21032	1.16637	0.196077	0.0384461	0.0462866	589.73	2657.84	36.29
吉林	2010	7	996.363	18671.8	1.66393	4.31482	10.1959	10.3508	4.66532	4.72562	12.8297	2.32755	1.20224	0.12408	0.0153959	0.0786396	1017.21	2145	14.4
吉林	2011	7	996.363	18671.8	1.7156	4.41401	10.129	10.4755	4.66721	4.76899	13.0996	2.23251	1.17326	0.202089	0.0408401	0.0717169	1176.05	2355.04	12.27
吉林	2012	7	996.363	18671.8	1.81156	4.45085	9.59581	10.323	4.60617	4.66438	13.3119	2.21393	1.1675	0.208589	0.0435092	0.0693384	1254.85	2554.65	8.96
吉林	2013	7	996.363	18671.8	1.90061	4.49758	9.15757	11.3101	4.60217	4.61907	13.4562	2.18086	1.15715	0.204696	0.0419006	0.0658668	1368.23	2730.04	9.84
吉林	2014	7	996.363	18671.8	1.93874	4.50866	7.93595	11.9407	4.60617	4.64343	13.5791	2.1538	1.14861	0.202209	0.0408885	0.0629787	1381.09	2919.09	6.84
吉林	2015	7	996.363	18671.8	1.97824	4.51305	9.10809	11.3449	4.56747	4.62104	13.6665	2.19857	1.1627	0.196267	0.0385207	0.065213	1443.81	3152.54	6.23
吉林	2016	7	996.363	18671.8	1.92425	4.52287	6.81454	10.7872	4.59915	4.54436	13.7197	2.1884	1.15952	0.0199769	0.0003991	0.0633783	1513.2	3105.27	49.02
吉林	2017	7	996.363	18671.8	1.8916	4.50866	8.07714	11.3491	4.64535	4.50535	13.5278	2.1868	1.15902	0.017777	0.000316	0.0622535	1524.4	3284.65	52.19
吉林	2018	7	996.363	18671.8	1.80829	4.44735	8.46232	10.0421	4.64247	4.67376	13.2622	2.19465	1.16148	0.0184226	0.0003394	0.0614544	1340.25	3466	51.43
吉林	2019	7	996.363	18671.8	1.76985	4.4128	8.61177	10.0805	4.60417	4.69775	13.4358	2.16249	1.15136	0.0164176	0.0002695	0.0585827	1437.66	3653.74	48.91
吉林	2020	7	996.363	18671.8	1.72988	4.43082	6.97635	8.73713	4.60116	4.77153	13.5625	2.07855	1.12446	0.0916596	0.0084015	0.0523489	1569.29	3896.95	47.22
吉林	2021	7	996.363	18671.8	1.68825	4.39321	5.3799	10.5131	4.66438	4.7032	13.6629	2.02052	1.10543	0.119878	0.0143708	0.0481235	1692.18	4149.23	45.63
吉林	2022	7	996.363	18671.8	1.64481	4.35157	7.43897	8.26745	4.63376	4.62203	13.7387	1.95605	1.08385	0.136811	0.0187172	0.043935	1728.05	4357.86	21.86
黑龙江	2010	8	816.668	38628.4	2.12585	5.52386	10.1401	9.73418	4.75359	4.7023	13.554	2.44056	1.23564	0.26551	0.0704955	0.0838691	1470.91	3736.29	18.37
黑龙江	2011	8	816.668	38628.4	2.17475	5.61057	9.82909	11.2655	4.72739	4.76644	13.6388	2.26212	1.18238	0.371908	0.138316	0.0707426	1620.6	4097.84	14.61
黑龙江	2012	8	816.668	38628.4	2.20276	5.69002	8.90259	10.2278	4.61512	4.67189	13.717	2.25816	1.18116	0.346012	0.119724	0.0700446	1721.07	4552.93	13.49
黑龙江	2013	8	816.668	38628.4	2.24071	5.73431	9.77053	12.126	4.59512	4.62497	13.7646	2.22521	1.171	0.347154	0.120516	0.0665604	1839.9	4849.28	14.32
黑龙江	2014	8	816.668	38628.4	2.27624	5.75922	8.62065	11.9881	4.58599	4.62497	13.7703	2.16292	1.1515	0.352854	0.124506	0.0612015	1931.09	5155.52	11.03
黑龙江	2015	8	816.668	38628.4	2.22894	5.7478	10.339	11.8123	4.46591	4.60217	13.6881	2.18143	1.15733	0.352425	0.124203	0.061067	1992.36	5442.29	35.81
黑龙江	2016	8	816.668	38628.4	2.22462	5.75194	9.60609	11.9458	4.56539	4.54966	13.6933	2.17512	1.15535	0.0533159	0.0028426	0.0599682	1948.79	5634.27	24.01
黑龙江	2017	8	816.668	38628.4	2.23216	5.76016	9.8406	11.1421	4.7032	4.56539	13.6242	2.16708	1.15281	0.0431568	0.0018625	0.0585761	1953.17	5813.76	22.82
黑龙江	2018	8	816.668	38628.4	2.13061	5.72293	6.83303	10.9244	4.70048	4.62301	13.3141	2.11468	1.13613	0.0417233	0.0017408	0.0536812	1985.4	6084.65	21.58
黑龙江	2019	8	816.668	38628.4	2.00553	5.6175	8.59249	10.1664	4.59714	4.6747	13.4799	2.06548	1.1202	0.0400955	0.0016077	0.0495388	1994.31	6359.08	18.81
黑龙江	2020	8	816.668	38628.4	1.86253	5.63265	9.39873	9.13809	4.54754	4.78332	13.5602	1.92448	1.07312	0.224526	0.0504117	0.0404433	2346.96	6775.09	17.08
黑龙江	2021	8	816.668	38628.4	1.69562	5.67057	8.83054	9.96501	4.73004	4.71939	13.6964	1.88082	1.05808	0.141467	0.020013	0.0378606	2499.28	6912.13	6.5
黑龙江	2022	8	816.668	38628.4	1.49515	5.61604	4.72739	10.4321	4.71761	4.63957	13.7953	1.88631	1.05998	0.14023	0.0196645	0.0377457	2494.58	7090.88	1.38
上海	2010	9	17704.1	11153.6	0.530628	2.8792	8.74973	10.4568	4.63764	4.68306	14.9787	2.37805	1.2173	0.055689	0.0031013	0.0224283	58.55	104.06	1.11
上海	2011	9	17704.1	11153.6	0.48858	2.8622	8.5033	10.8444	4.64343	4.71761	15.0393	2.35617	1.2108	0.0797084	0.0063534	0.0220829	58.56	105.68	0.75
上海	2012	9	17704.1	11153.6	0.457425	2.91777	8.58242	10.9233	4.59915	4.62889	15.1238	2.35675	1.21097	0.0757727	0.0057415	0.0221261	57.53	112.73	0.54
上海	2013	9	17704.1	11153.6	0.405465	2.85071	8.96316	9.85519	4.59714	4.65491	15.2018	2.33642	1.2049	0.0736267	0.0054209	0.0211998	53.66	113.17	0.58
上海	2014	9	17704.1	11153.6	0.385262	2.74727	11.0462	11.4968	4.60417	4.61016	15.3196	2.30469	1.19534	0.0717742	0.0051515	0.021224	52.53	117.76	105.05
上海	2015	9	17704.1	11153.6	0.364643	2.72785	9.88705	11.212	4.57574	4.63861	15.3631	2.28235	1.18856	0.0678114	0.0045984	0.0222928	51.81	119.01	105.38
上海	2016	9	17704.1	11153.6	0.329304	2.74084	11.2916	12.7125	4.60317	4.67842	15.4047	2.26066	1.18193	0.0359355	0.0012914	0.0209938	46.24	122.31	99.2
上海	2017	9	17704.1	11153.6	0.300105	2.87357	11.5078	11.8015	4.64919	4.59915	15.5019	2.24963	1.17854	0.0250335	0.0006267	0.0206581	41.25	121.84	94.17
上海	2018	9	17704.1	11153.6	0.277632	2.8622	9.21134	10.2289	4.63181	4.62006	15.5203	2.2398	1.17551	0.0212309	0.0004508	0.0204124	42.85	93.97	90.47
上海	2019	9	17704.1	11153.6	0.24686	2.8848	9.04547	12.0528	4.60317	4.66908	15.5905	2.21765	1.16865	0.01749	0.0003059	0.0198305	39.53	98.04	83.51
上海	2020	9	17704.1	11153.6	0.215111	2.78501	10.1932	10.0937	4.59814	4.67935	15.6718	2.18948	1.15986	0.0168375	0.0002835	0.0192116	36.8	102.12	57.8
上海	2021	9	17704.1	11153.6	0.182322	2.79116	9.68924	11.2598	4.6357	4.65776	15.7614	2.13985	1.14417	0.0169259	0.0002865	0.0183251	37.76	102.74	38.32
上海	2022	9	17704.1	11153.6	0.14842	2.90142	8.09955	12.4366	4.64054	4.64054	15.8567	2.11518	1.13629	0.0171609	0.0002945	0.0178513	38.51	100.19	31.68
江苏	2010	10	3857.6	39578.9	2.30358	5.72097	11.217	11.1826	4.6849	4.69866	15.7896	2.45649	1.24025	0.238112	0.0566971	0.0780049	419.03	3937.34	28.46
江苏	2011	10	3857.6	39578.9	2.26696	5.73205	11.7399	11.809	4.6747	4.72827	16.0127	2.37993	1.21786	0.343761	0.118171	0.0713054	425.81	4106.11	11.26
江苏	2012	10	3857.6	39578.9	2.23751	5.72489	11.206	12.4903	4.58599	4.6511	16.2134	2.37435	1.2162	0.335857	0.1128	0.0695284	433.85	4214.64	8.86
江苏	2013	10	3857.6	39578.9	2.21047	5.7134	11.5376	13.0306	4.59512	4.64823	16.3004	2.336	1.20477	0.327055	0.106965	0.0653123	433.93	4405.62	67.83
江苏	2014	10	3857.6	39578.9	2.19165	5.69977	11.2377	12.8567	4.59814	4.62791	16.4546	2.29616	1.19276	0.320709	0.102854	0.0612091	443.18	4649.98	66.2
江苏	2015	10	3857.6	39578.9	2.17589	5.63515	11.5977	12.9012	4.56747	4.63764	16.5236	2.28658	1.18985	0.312816	0.0978538	0.058104	451.14	4825.49	62.58
江苏	2016	10	3857.6	39578.9	2.15408	5.60507	11.9736	13.0589	4.59613	4.65396	16.6487	2.28059	1.18802	0.147863	0.0218634	0.0556671	443.5	4906.55	59.34
江苏	2017	10	3857.6	39578.9	2.11866	5.64049	11.3017	12.3455	4.66155	4.59411	16.7059	2.27696	1.18692	0.13317	0.0177342	0.0536061	450.56	4991.41	57.4
江苏	2018	10	3857.6	39578.9	2.07443	5.61422	11.1969	13.0241	4.64247	4.62399	16.8112	2.26433	1.18305	0.123988	0.0153729	0.0514593	455.26	5017.71	53.78
江苏	2019	10	3857.6	39578.9	2.0464	5.71736	10.957	12.6211	4.60417	4.7032	16.9065	2.25164	1.17916	0.118007	0.0139255	0.0489337	459.81	5111.95	13.33
江苏	2020	10	3857.6	39578.9	2.01757	5.58949	11.9746	12.667	4.5931	4.68675	16.9936	2.19448	1.16142	0.262357	0.0688314	0.0449416	440.11	5213.83	11.18
江苏	2021	10	3857.6	39578.9	1.98787	5.5102	10.0899	11.0542	4.67563	4.61809	17.1114	2.15535	1.1491	0.249823	0.0624113	0.0425288	441.18	5148.24	8.69
江苏	2022	10	3857.6	39578.9	1.95727	5.65878	10.1492	10.7045	4.64631	4.61611	17.2167	2.11255	1.13544	0.251683	0.0633444	0.0400344	442.88	5264.08	7.78
浙江	2010	11	3476.97	35465.1	2.01624	4.56017	11.1741	10.5962	4.6747	4.75186	15.1238	2.18311	1.15786	0.147602	0.0217864	0.0598784	127.99	2427.46	5.15
浙江	2011	11	3476.97	35465.1	2.00013	4.53367	11.3862	11.0831	4.66344	4.74145	15.3841	2.13707	1.14329	0.237048	0.0561918	0.0562953	124	2461.25	4.33
浙江	2012	11	3476.97	35465.1	1.9865	4.52504	11.5312	11.8381	4.58802	4.65681	15.5905	2.14134	1.14465	0.229697	0.0527606	0.0558852	118.5	2489.4	53.21
浙江	2013	11	3476.97	35465.1	1.97686	4.53152	11.9226	12.6524	4.59714	4.64439	15.7324	2.11958	1.1377	0.2237	0.0500416	0.0534359	109.55	2462.2	52.95
浙江	2014	11	3476.97	35465.1	1.92716	4.49088	12.0733	12.9337	4.60317	4.61016	15.8567	2.08501	1.12656	0.220877	0.0487864	0.0502942	109.69	2420.13	51.96
浙江	2015	11	3476.97	35465.1	1.89462	4.45085	11.7654	12.8308	4.57883	4.63473	15.9556	2.0693	1.12145	0.20684	0.0427828	0.0479122	105.73	2360.73	50.13
浙江	2016	11	3476.97	35465.1	1.78339	4.40672	11.5233	12.819	4.59814	4.65871	16.0562	2.06582	1.12031	0.0757907	0.0057442	0.046149	101.51	2136.69	49.3
浙江	2017	11	3476.97	35465.1	1.72811	4.4055	11.0367	12.3896	4.66155	4.60617	16.1181	2.05405	1.11647	0.0624126	0.0038953	0.0441698	103.16	2072.27	48.01
浙江	2018	11	3476.97	35465.1	1.68083	4.35799	11.1759	12.0472	4.64823	4.62301	16.2134	2.03553	1.11039	0.0551607	0.0030427	0.0419685	105.17	2009.33	27.2
浙江	2019	11	3476.97	35465.1	1.58104	4.29592	11.4428	11.852	4.60417	4.70863	16.3805	2.01439	1.1034	0.0531371	0.0028236	0.0391497	102.21	1908.04	19.54
浙江	2020	11	3476.97	35465.1	1.47018	4.31615	10.5854	12.2723	4.58395	4.6849	16.4546	1.96364	1.08642	0.154113	0.0237509	0.036081	94.32	1813.17	16.27
浙江	2021	11	3476.97	35465.1	1.34547	4.30811	10.3705	11.6584	4.67563	4.60817	16.5881	1.94306	1.07945	0.149756	0.0224267	0.0345972	95.46	1773.65	15.1
浙江	2022	11	3476.97	35465.1	1.20297	4.30946	11.7009	11.3808	4.65396	4.62986	16.7059	1.89719	1.06374	0.139373	0.0194249	0.0317561	94.68	1767.56	10.86
安徽	2010	12	2534.37	35405.1	2.53845	5.12218	9.56458	10.3396	4.70048	4.71671	13.9978	2.69495	1.30697	0.246549	0.0607862	0.117067	530.73	5409.78	8.55
安徽	2011	12	2534.37	35405.1	2.54553	5.13226	10.1986	10.2933	4.6941	4.73444	14.2855	2.69344	1.30656	0.314629	0.0989913	0.11528	555.81	5657.08	40.91
安徽	2012	12	2534.37	35405.1	2.53924	5.06827	9.97474	11.52	4.59814	4.64343	14.5574	2.64873	1.29438	0.285392	0.0814485	0.110217	592.66	5902.77	38.92
安徽	2013	12	2534.37	35405.1	2.54788	5.09436	9.85891	12.2298	4.59714	4.6511	14.7318	2.57503	1.27397	0.282053	0.0795541	0.102868	589.26	6140.28	37.13
安徽	2014	12	2534.37	35405.1	2.5177	4.96842	9.98105	11.9157	4.58904	4.6171	14.8451	2.50494	1.25417	0.279299	0.0780079	0.0959935	632.47	6365.83	36.1
安徽	2015	12	2534.37	35405.1	2.49321	5.06575	10.1361	11.7872	4.55282	4.61314	14.9787	2.48923	1.24968	0.275548	0.0759267	0.0929974	666.92	6580.99	35.6
安徽	2016	12	2534.37	35405.1	2.44842	5.07267	11.1559	12.2441	4.60016	4.62497	15.1238	2.48771	1.24925	0.0759757	0.0057723	0.0909497	642.1	6867.5	33.79
安徽	2017	12	2534.37	35405.1	2.39243	5.07016	9.8943	12.1944	4.69135	4.59915	15.2971	2.48001	1.24704	0.0723798	0.0052388	0.0883413	645.68	6312.86	24.16
安徽	2018	12	2534.37	35405.1	2.34373	5.04343	10.109	11.5208	4.64439	4.60517	15.425	2.45735	1.2405	0.0770813	0.0059415	0.0850251	637.13	6543.81	11.95
安徽	2019	12	2534.37	35405.1	2.28544	5.0186	9.92373	12.0883	4.61809	4.7032	15.5734	2.43513	1.23405	0.0734139	0.0053896	0.0817124	638.95	6650.47	10.85
安徽	2020	12	2534.37	35405.1	2.22354	4.98018	9.565	11.8947	4.60617	4.75875	15.6718	2.37317	1.21585	0.243906	0.0594901	0.0759412	659.05	6799.5	12.54
安徽	2021	12	2534.37	35405.1	2.15756	4.97742	10.0731	11.7645	4.68859	4.62791	15.817	2.34101	1.20627	0.247381	0.0611974	0.0724903	669.1	6924.31	7.88
安徽	2022	12	2534.37	35405.1	2.08691	5.17445	8.40088	11.2073	4.64631	4.64247	15.9197	2.30565	1.19563	0.255039	0.0650451	0.0692783	669.96	7070.12	6.51
福建	2010	13	1821.92	22099.9	1.91986	4.58701	11.1696	10.8167	4.64631	4.72295	14.221	2.62961	1.28912	0.13364	0.0178598	0.0941879	158.89	1206.16	55.71
福建	2011	13	1821.92	22099.9	1.92132	4.60116	10.9017	11.0445	4.65301	4.73883	14.4574	2.54379	1.2652	0.214041	0.0458137	0.0871643	155.44	1250.81	58.41
福建	2012	13	1821.92	22099.9	1.91398	4.54117	11.5414	11.5874	4.60217	4.6415	14.691	2.52361	1.25949	0.208397	0.0434291	0.0840563	146.58	1286.8	56.77
福建	2013	13	1821.92	22099.9	1.91398	4.57161	11.8456	12.2538	4.59915	4.64439	14.8451	2.47032	1.24425	0.205957	0.0424181	0.0785072	142.16	1336.76	55.77
福建	2014	13	1821.92	22099.9	1.89311	4.57058	11.6759	12.1202	4.60116	4.61809	14.9787	2.42862	1.23216	0.203859	0.0415584	0.0741903	137.32	1368.35	53.44
福建	2015	13	1821.92	22099.9	1.88403	4.54648	11.8206	12.2973	4.58497	4.62693	15.0683	2.41246	1.22743	0.197334	0.0389407	0.0713853	130.82	1384.13	52.81
福建	2016	13	1821.92	22099.9	1.87794	4.445	11.2044	11.047	4.60617	4.6941	15.1765	2.40109	1.2241	0.0685283	0.0046961	0.0689483	123.76	1269.09	45.81
福建	2017	13	1821.92	22099.9	1.82777	4.52396	9.40484	11.6481	4.65491	4.60417	15.3196	2.38757	1.22011	0.0614319	0.0037739	0.066039	125.15	1232.42	31.72
福建	2018	13	1821.92	22099.9	1.77665	4.483	8.23058	11.4479	4.64247	4.64054	15.4642	2.36356	1.213	0.0609842	0.0037191	0.0628794	126.99	1228.27	24.94
福建	2019	13	1821.92	22099.9	1.7138	4.43912	9.79607	10.0625	4.62104	4.68121	15.6073	2.33136	1.20338	0.055436	0.0030732	0.0598306	124.82	1237.73	22.71
福建	2020	13	1821.92	22099.9	1.64673	4.61215	9.30529	11.2104	4.59915	4.63764	15.7176	2.25862	1.1813	0.177379	0.0314632	0.0548221	121.07	1260.2	10.25
福建	2021	13	1821.92	22099.9	1.57485	4.61314	7.69394	11.4479	4.66249	4.65871	15.8567	2.2016	1.16365	0.163013	0.0265732	0.0506476	121.33	1270.52	8.75
福建	2022	13	1821.92	22099.9	1.49739	4.58701	9.21074	11.4364	4.64343	4.62301	15.9556	2.1538	1.14861	0.159879	0.0255612	0.047699	121.47	1296.71	153.78
江西	2010	14	2295.01	38326.6	2.45531	5.02388	9.89677	10.5865	4.75617	4.68675	13.3272	2.61325	1.28461	0.135616	0.0183918	0.109537	447.37	3805	182.74
江西	2011	14	2295.01	38326.6	2.39334	5.15156	10.1041	9.82021	4.72117	4.74754	13.5539	2.4803	1.24712	0.221035	0.0488566	0.0974151	468.94	4200.03	174.88
江西	2012	14	2295.01	38326.6	2.40152	5.05433	9.71571	9.77435	4.57985	4.64919	13.7386	2.47871	1.24666	0.223489	0.0499474	0.0958641	476.12	4599.68	164.5
江西	2013	14	2295.01	38326.6	2.39699	5.17445	10.3839	11.5541	4.60016	4.63764	13.9108	2.43371	1.23364	0.215727	0.0465381	0.0908407	483.57	2014.13	159.02
江西	2014	14	2295.01	38326.6	2.34947	5.13344	9.83344	11.5274	4.5931	4.61809	14.0779	2.40279	1.2246	0.22055	0.0486421	0.0870122	489.94	2118.39	152.57
江西	2015	14	2295.01	38326.6	2.34084	5.04407	10.7093	11.2659	4.55071	4.6511	14.221	2.37903	1.21759	0.217415	0.0472691	0.08346	490.91	2260.82	72.98
江西	2016	14	2295.01	38326.6	2.32435	5.04471	10.0847	11.1622	4.60116	4.65491	14.4033	2.36225	1.21261	0.0936198	0.0087647	0.0804449	487.97	2201.62	41.63
江西	2017	14	2295.01	38326.6	2.27932	5.05816	10.1654	11.1972	4.69043	4.58802	14.604	2.35599	1.21075	0.0786828	0.006191	0.0780389	482.25	2309.6	34.13
江西	2018	14	2295.01	38326.6	2.16562	5.08574	10.4754	11.6963	4.65586	4.58904	14.8088	2.3388	1.20561	0.0804397	0.0064705	0.0749227	472.64	2381.97	28.15
江西	2019	14	2295.01	38326.6	1.98376	5.09681	10.8284	11.4042	4.60417	4.73795	14.9787	2.31362	1.19804	0.0855123	0.0073124	0.0711449	463.29	2470.66	19.33
江西	2020	14	2295.01	38326.6	1.7613	5.09314	10.0851	10.9916	4.59814	4.7185	15.0683	2.27054	1.18495	0.219189	0.0480436	0.0667322	479	2591.05	16.53
江西	2021	14	2295.01	38326.6	1.47476	5.12575	9.71196	10.0387	4.71403	4.57574	15.2018	2.231	1.17279	0.232921	0.054252	0.0630281	485.24	2695.35	133.87
江西	2022	14	2295.01	38326.6	1.07158	5.27556	8.57678	10.9891	4.64919	4.59006	15.2971	2.19186	1.16061	0.226551	0.0513254	0.0598882	475.82	2838.16	137.05
山东	2010	15	2581.72	39706.9	2.86163	5.04857	12.0002	12.1358	4.68398	4.78582	15.5734	2.69704	1.30753	0.442518	0.195822	0.109811	472.53	11629	127.59
山东	2011	15	2581.72	39706.9	2.86106	5.00997	12.5966	12.4077	4.67283	4.70682	15.817	2.58225	1.27599	0.584805	0.341997	0.0999387	489.09	12098.3	125.4
山东	2012	15	2581.72	39706.9	2.84491	5.04471	12.4829	12.6243	4.59915	4.63957	16.0238	2.5769	1.2745	0.572328	0.327559	0.0980681	498.48	12419.9	119.82
山东	2013	15	2581.72	39706.9	2.82376	5.01529	11.5257	13.4606	4.59915	4.67189	16.2134	2.51539	1.25715	0.566138	0.320512	0.091869	502.98	12739.8	114.43
山东	2014	15	2581.72	39706.9	2.81181	4.99518	11.3208	14.0779	4.59915	4.62006	16.3004	2.45935	1.24108	0.563496	0.317527	0.0862913	516.17	13101.4	38.65
山东	2015	15	2581.72	39706.9	2.77882	4.97189	11.104	13.5692	4.56643	4.61611	16.3805	2.43967	1.23538	0.613387	0.376244	0.0820821	524.86	13353	13.98
山东	2016	15	2581.72	39706.9	2.7638	4.95934	11.6528	13.7817	4.60016	4.64247	16.4546	2.43744	1.23473	0.09585	0.0091872	0.0789537	538.78	9797.61	12.27
山东	2017	15	2581.72	39706.9	2.71271	4.90527	11.5677	13.609	4.66814	4.60116	16.5881	2.43346	1.23357	0.0901065	0.0081192	0.0762966	538.7	10144	10.44
山东	2018	15	2581.72	39706.9	2.63834	4.90156	11.5002	12.936	4.6511	4.62006	16.4546	2.42677	1.23162	0.0828937	0.0068714	0.0749021	530.55	10415.2	6.68
山东	2019	15	2581.72	39706.9	2.56725	4.93591	11.1424	13.5349	4.61215	4.72916	16.3004	2.38138	1.21828	0.0780512	0.006092	0.0716005	532.57	10679.8	6
山东	2020	15	2581.72	39706.9	2.49072	4.90527	11.4763	12.7012	4.59613	4.69775	16.4546	2.33168	1.20348	0.275092	0.0756754	0.0669854	537.4	10964.7	63.26
山东	2021	15	2581.72	39706.9	2.40785	4.76046	11.2596	12.4299	4.71223	4.65586	16.5881	2.26344	1.18278	0.272234	0.0741114	0.0618077	541.01	11186.1	66.56
山东	2022	15	2581.72	39706.9	2.31747	4.81786	11.002	12.0731	4.66438	4.62104	16.6487	2.21845	1.1689	0.266986	0.0712815	0.0584485	545.33	11530.5	62.24
河南	2010	16	1719.6	28717.3	2.60195	4.84103	10.6988	11.2334	4.68951	4.7318	14.4033	2.64506	1.29337	0.368025	0.135442	0.115816	590.92	10195.9	59.94
河南	2011	16	1719.6	28717.3	2.62973	4.8331	10.8368	11.8966	4.68398	4.72295	14.5574	2.52697	1.26044	0.477267	0.227783	0.104771	610.22	10515.8	58.38
河南	2012	16	1719.6	28717.3	2.62684	4.91632	10.3239	11.2644	4.60916	4.64343	14.7318	2.4919	1.25045	0.471561	0.22237	0.100997	627.69	10872.7	55.14
河南	2013	16	1719.6	28717.3	2.63977	4.96074	10.7813	12.7649	4.60016	4.64054	14.9141	2.42402	1.23081	0.463756	0.21507	0.0943673	640.18	11150	21.78
河南	2014	16	1719.6	28717.3	2.63834	4.77576	11.0145	13.0497	4.59613	4.59006	15.0393	2.37528	1.21648	0.467175	0.218252	0.0894347	650.81	11476.8	17.37
河南	2015	16	1719.6	28717.3	2.62973	4.8434	10.7007	12.3638	4.56851	4.62203	15.1238	2.35658	1.21092	0.461386	0.212877	0.0865397	684.1	11710.1	12.08
河南	2016	16	1719.6	28717.3	2.61813	4.84103	10.3374	13.221	4.60517	4.64631	15.2265	2.3282	1.20243	0.0876245	0.0076781	0.082921	683.57	9854.96	11.68
河南	2017	16	1719.6	28717.3	2.57032	4.81867	9.06335	12.5439	4.68028	4.56331	15.3631	2.32393	1.20115	0.0813252	0.0066138	0.0810653	683.49	10038.3	9.72
河南	2018	16	1719.6	28717.3	2.51446	4.79496	9.78566	12.1513	4.65014	4.59411	15.4832	2.30453	1.19529	0.0747207	0.0055832	0.0780646	693.9	10204.5	9.21
河南	2019	16	1719.6	28717.3	2.4613	4.81056	10.2139	12.5849	4.6171	4.79496	15.6238	2.25541	1.18032	0.0692919	0.0048014	0.0727877	695.81	10357	80.13
河南	2020	16	1719.6	28717.3	2.40514	4.82431	9.03097	11.469	4.60717	4.76899	15.747	2.15731	1.14972	0.269411	0.0725824	0.0644946	688.02	10463.7	68.55
河南	2021	16	1719.6	28717.3	2.34564	4.75359	8.58054	11.042	4.68951	4.59512	15.8437	2.11572	1.13646	0.277351	0.0769235	0.0606796	660.23	10650.2	64.5
河南	2022	16	1719.6	28717.3	2.28238	4.91632	9.06138	10.1722	4.66344	4.58701	15.9556	2.0583	1.11786	0.317462	0.100782	0.0561953	687.39	10858.7	64.13
湖北	2010	17	1781.84	33124.5	2.70805	4.93663	10.4809	12.1924	4.66249	4.73004	14.2855	2.49271	1.25068	0.243819	0.0594476	0.0946505	402.56	3371	62.37
湖北	2011	17	1781.84	33124.5	2.70471	4.96494	10.4643	10.5706	4.67842	4.72473	14.5574	2.41154	1.22716	0.333715	0.111366	0.0863899	419.2	3571.23	59.55
湖北	2012	17	1781.84	33124.5	2.70471	4.99315	10.4738	11.2318	4.61809	4.64727	14.771	2.40305	1.22467	0.326242	0.106434	0.0841947	430.81	3842.16	30.92
湖北	2013	17	1781.84	33124.5	2.61885	5.07892	9.67244	12.2861	4.60717	4.63279	14.9469	2.33884	1.20562	0.320521	0.102734	0.0782166	446.75	4081.05	27.59
湖北	2014	17	1781.84	33124.5	2.61081	5.06196	9.88379	12.3567	4.59915	4.61512	15.0965	2.29072	1.19111	0.31635	0.100077	0.0735216	457.73	4292.9	22.94
湖北	2015	17	1781.84	33124.5	2.57032	5.06953	10.1697	11.6978	4.5819	4.61016	15.2265	2.28394	1.18904	0.304102	0.0924778	0.0714486	499.61	4468.12	19.13
湖北	2016	17	1781.84	33124.5	2.54475	4.92725	10.5893	11.498	4.60517	4.6747	15.3196	2.30931	1.19674	0.0836539	0.006998	0.0714895	476.5	4187.75	10.24
湖北	2017	17	1781.84	33124.5	2.48157	5.00462	10.3513	11.7297	4.66908	4.60817	15.3631	2.30879	1.19658	0.080955	0.0065537	0.0698382	482.93	4335.09	8.49
湖北	2018	17	1781.84	33124.5	2.42745	5.04213	10.0349	11.3884	4.65586	4.58088	15.4832	2.30037	1.19404	0.0758638	0.0057553	0.0678819	480.49	4424.61	105.05
湖北	2019	17	1781.84	33124.5	2.37024	5.0537	10.351	11.2623	4.6171	4.71043	15.5905	2.294	1.1921	0.0702343	0.0049329	0.0663973	460.15	4515.73	84.77
湖北	2020	17	1781.84	33124.5	2.30956	4.94236	9.65355	11.6725	4.60617	4.77996	15.6238	2.25107	1.17898	0.308647	0.0952631	0.0624606	467.35	4626.07	79.92
湖北	2021	17	1781.84	33124.5	2.24496	5.18571	9.40739	11.6505	4.65491	4.62497	15.7896	2.20593	1.165	0.311748	0.0971868	0.0583043	477.64	4731.46	76.19
湖北	2022	17	1781.84	33124.5	2.17589	5.28168	10.0989	12.2767	4.64823	4.62104	15.8824	2.16277	1.15145	0.312872	0.0978892	0.0551011	469.62	4878.65	73.01
湖南	2010	18	1919.82	40661.7	2.55568	5.23004	10.9895	11.0642	4.68121	4.70863	14.0779	2.84166	1.3459	0.298793	0.0892771	0.128572	444.14	4651.54	67.83
湖南	2011	18	1919.82	40661.7	2.56802	5.21548	10.8241	10.3678	4.69592	4.81137	14.4033	2.76744	1.32639	0.387997	0.150541	0.120927	453.23	4935.59	25.56
湖南	2012	18	1919.82	40661.7	2.58776	5.24175	10.7855	11.271	4.60617	4.6171	14.6484	2.76334	1.32531	0.370163	0.137021	0.119166	462.69	5189.24	18.73
湖南	2013	18	1919.82	40661.7	2.59749	5.27964	10.8785	11.875	4.60016	4.6357	14.8088	2.69709	1.30754	0.36687	0.134594	0.112426	448.54	5433.99	15.1
湖南	2014	18	1919.82	40661.7	2.59749	5.3043	10.0714	11.7998	4.59915	4.60116	14.9469	2.64115	1.2923	0.370806	0.137497	0.106601	458.59	5672.1	12.04
湖南	2015	18	1919.82	40661.7	2.58324	5.27914	10.4826	11.7445	4.5778	4.65491	15.0683	2.62331	1.28739	0.366852	0.134581	0.103009	457.72	5894.06	11.69
湖南	2016	18	1919.82	40661.7	2.5549	5.27862	10.3723	11.3029	4.60417	4.66061	15.1765	2.6223	1.28711	0.106873	0.0114218	0.100374	448.7	6097.54	9.79
湖南	2017	18	1919.82	40661.7	2.5337	5.27146	9.54945	11.0995	4.67096	4.59512	15.3416	2.6243	1.28766	0.0864861	0.0074798	0.0977208	449.29	6254.83	90.38
湖南	2018	18	1919.82	40661.7	2.51931	5.27556	9.35582	10.9095	4.64631	4.56851	15.4642	2.60399	1.28204	0.0885914	0.0078484	0.0941349	439.41	6338.57	52.1
湖南	2019	18	1919.82	40661.7	2.44669	5.26114	8.7977	10.5425	4.61115	4.77912	15.5905	2.58798	1.27759	0.0878069	0.0077101	0.0909889	430.6	6471.82	50.41
湖南	2020	18	1919.82	40661.7	2.36837	5.28219	8.39095	9.87627	4.60517	4.8227	15.7026	2.5142	1.25681	0.316404	0.100111	0.0843055	453.91	6588.95	47.2
湖南	2021	18	1919.82	40661.7	2.2834	5.30281	9.5808	11.4109	4.67189	4.51196	15.8567	2.45236	1.23906	0.309651	0.0958839	0.0790457	463.46	6676.4	46.66
湖南	2022	18	1919.82	40661.7	2.19054	5.39816	6.92363	10.4656	4.63473	4.65014	15.9673	2.41998	1.22964	0.311773	0.0972026	0.0761734	456.38	6755.95	42.12
广东	2010	19	2494.83	44907	2.43712	5.43154	11.9202	10.9	4.64631	4.68767	15.7896	2.85035	1.34816	0.238017	0.0566519	0.0886361	121.45	2345.28	13.79
广东	2011	19	2494.83	44907	2.5185	5.41699	10.9311	11.2504	4.6511	4.73092	16.0127	2.70109	1.30863	0.431252	0.185978	0.0806293	121.81	2414.82	10.52
广东	2012	19	2494.83	44907	2.51689	5.43197	10.9663	12.1559	4.61016	4.64823	16.2134	2.69837	1.30789	0.44584	0.198774	0.0792862	122.82	2496.68	10.06
广东	2013	19	2494.83	44907	2.48574	5.41477	10.69	12.4774	4.60317	4.64919	16.3004	2.66868	1.29983	0.435771	0.189897	0.0759228	113.24	2564.89	9.51
广东	2014	19	2494.83	44907	2.50716	5.41743	11.0495	12.5135	4.60417	4.63667	16.4546	2.62518	1.28791	0.431589	0.186269	0.072812	115.12	2632.37	8.78
广东	2015	19	2494.83	44907	2.51608	5.42935	12.0129	11.9146	4.58293	4.63764	16.5236	2.60157	1.28137	0.420591	0.176897	0.0699457	112.33	2696.79	7.43
广东	2016	19	2494.83	44907	2.51527	5.40042	11.1587	12.1414	4.60916	4.67749	16.6487	2.59675	1.28003	0.181989	0.03312	0.0684416	110.24	2390.5	2.88
广东	2017	19	2494.83	44907	2.5096	5.39952	10.719	12.471	4.64727	4.60916	16.7599	2.59664	1.28	0.174219	0.0303524	0.0672259	109.04	2410.77	3.26
广东	2018	19	2494.83	44907	2.33892	5.37157	11.1773	12.0308	4.63279	4.62791	16.86	2.58277	1.27614	0.169671	0.0287884	0.0644621	106.02	2429.94	3.41
广东	2019	19	2494.83	44907	2.27727	5.34472	11.1199	12.0948	4.6171	4.6849	16.951	2.55702	1.26892	0.163633	0.0267759	0.0616888	108.52	2455.79	3.24
广东	2020	19	2494.83	44907	2.21157	5.35611	10.7136	11.6945	4.60517	4.66061	17.0344	2.49501	1.25134	0.383435	0.147022	0.0561988	100.95	2495.43	3.26
广东	2021	19	2494.83	44907	2.14124	5.32399	9.67111	12.3262	4.64823	4.60317	17.1828	2.45916	1.24103	0.364813	0.133088	0.0538684	101.14	2524.48	3.23
广东	2022	19	2494.83	44907	2.0656	5.29682	9.60938	11.3448	4.64439	4.61611	17.2812	2.41143	1.22713	0.369816	0.136764	0.051715	101.93	2556.3	1.34
广西	2010	20	1630.41	38477.7	2.00821	5.27607	10.7661	10.2128	4.72739	4.68767	13.0634	3.18623	1.4318	0.208058	0.0432881	0.159572	289.9	2767.67	0.97
广西	2011	20	1630.41	38477.7	2.03078	5.26889	10.7364	10.4476	4.69592	4.83231	13.2824	3.0578	1.40064	0.22369	0.0500372	0.147225	298.7	3033.15	0.81
广西	2012	20	1630.41	38477.7	2.05156	5.36082	10.6913	10.1483	4.5931	4.60916	13.462	2.99986	1.38626	0.219399	0.048136	0.140753	305.85	3195.91	0.69
广西	2013	20	1630.41	38477.7	2.06686	5.34901	11.101	11.6102	4.59714	4.63957	13.6135	2.91146	1.36391	0.217159	0.0471578	0.131883	308.63	3382.98	0.59
广西	2014	20	1630.41	38477.7	2.10413	5.34806	10.4021	11.5717	4.59915	4.59613	13.6516	2.84107	1.34575	0.214921	0.0461909	0.124677	306.69	3567.49	0.43
广西	2015	20	1630.41	38477.7	2.13889	5.31173	9.67665	12.1415	4.58497	4.63473	13.5531	2.79032	1.33245	0.209746	0.0439934	0.118953	300.14	3803.18	71.94
广西	2016	20	1630.41	38477.7	2.25863	5.29481	9.29716	11.5578	4.60617	4.67376	13.6259	2.73424	1.31754	0.0739399	0.0054671	0.113131	294.59	3527.26	58.69
广西	2017	20	1630.41	38477.7	2.11021	5.28219	9.1072	10.6872	4.68767	4.59714	13.7494	2.69333	1.30653	0.0761298	0.0057957	0.108345	281.91	3658.33	56.48
广西	2018	20	1630.41	38477.7	2.07569	5.28523	8.30053	9.57297	4.64631	4.58802	13.7001	2.60844	1.28328	0.0785556	0.006171	0.100579	279.85	3750.82	54.77
广西	2019	20	1630.41	38477.7	2.0554	5.25175	9.59622	9.75846	4.60817	4.75789	13.8155	2.54058	1.26429	0.0799497	0.0063919	0.0942694	269.47	3840.04	52.69
广西	2020	20	1630.41	38477.7	2.03471	5.23591	8.94181	9.9227	4.60916	4.75789	13.9108	2.42045	1.22977	0.290214	0.084224	0.0843026	273.98	3901.4	49.58
广西	2021	20	1630.41	38477.7	2.01357	5.25018	8.10892	11.6366	4.69957	4.56331	14.152	2.3547	1.21036	0.258645	0.0668974	0.0786866	275.76	3886.35	12.93
广西	2022	20	1630.41	38477.7	1.99198	5.25227	4.89035	10.0194	4.63957	4.62301	14.221	2.27746	1.18707	0.251518	0.0632614	0.0726771	276.31	3825.26	12.24
海南	2010	21	2644.36	8990.84	1.7138	3.55249	8.27487	4.94876	4.68859	4.69043	10.5302	2.73608	1.31804	0.0446442	0.0019931	0.11247	192.21	425.24	9.17
海南	2011	21	2644.36	8990.84	1.73871	3.54962	9.82038	8.85936	4.69866	4.75617	10.9641	2.63991	1.29196	0.0682307	0.0046554	0.104805	195.59	444.33	7.5
海南	2012	21	2644.36	8990.84	1.60141	3.57515	10.1284	9.96213	4.62301	4.64727	11.2657	2.61592	1.28534	0.0664122	0.0044106	0.102221	201.88	479.66	6.75
海南	2013	21	2644.36	8990.84	1.6771	3.50556	6.35089	10.2576	4.61016	4.61512	11.4464	2.54613	1.26586	0.0591809	0.0035024	0.0955479	189.17	502.1	5.06
海南	2014	21	2644.36	8990.84	1.60744	3.53806	4.51086	10.9268	4.59107	4.66908	11.6174	2.47019	1.24421	0.0671291	0.0045063	0.0888703	179.88	517.31	113.1
海南	2015	21	2644.36	8990.84	1.60543	3.56671	6.79571	9.27632	4.50866	4.60617	11.6248	2.42733	1.23178	0.0632966	0.0040065	0.0838975	170.34	511.59	90.2
海南	2016	21	2644.36	8990.84	1.48161	3.5293	7.90175	9.41507	4.57471	4.67935	11.2875	2.40252	1.22452	0.0111688	0.0001247	0.0799228	159.85	516.57	86.44
海南	2017	21	2644.36	8990.84	1.46787	3.53514	6.79906	10.3516	4.69866	4.63376	11.2228	2.38854	1.2204	0.0108792	0.0001184	0.0773372	149.88	569.8	81.67
海南	2018	21	2644.36	8990.84	1.19996	3.51453	4.30406	5.45104	4.69318	4.58802	11.6414	2.38395	1.21904	0.0094415	8.91e-05	0.075525	158.19	565.82	79.64
海南	2019	21	2644.36	8990.84	1.14422	3.56105	5.8999	8.68033	4.58904	4.7023	11.5913	2.38318	1.21882	0.009051	8.19e-05	0.0751628	154.3	581.23	71.76
海南	2020	21	2644.36	8990.84	1.08519	3.53806	6.16752	8.60172	4.55177	4.73444	11.6701	2.27883	1.18748	0.0434051	0.001884	0.0674465	144.96	615.57	30.79
海南	2021	21	2644.36	8990.84	1.02245	3.55535	7.38088	8.51639	4.74057	4.67563	11.8604	2.22466	1.17083	0.0406826	0.0016551	0.0632039	143.73	630.75	22.32
海南	2022	21	2644.36	8990.84	0.955511	3.55249	6.59441	8.66147	4.75359	4.68028	11.9142	2.09855	1.13094	0.0425484	0.0018104	0.054816	143.28	631.8	19.17
重庆	2010	22	1797.52	14793.6	1.12817	3.03495	10.5391	10.2172	4.64535	4.64631	13.4827	2.98103	1.38154	0.0848514	0.0071998	0.123995	376.26	1071.09	18.82
重庆	2011	22	1797.52	14793.6	1.10856	3.20275	10.1233	9.017	4.65205	4.79744	13.7579	2.80348	1.33592	0.127294	0.0162037	0.108892	366.7	1140.3	16.31
重庆	2012	22	1797.52	14793.6	1.0818	3.26576	9.77058	9.71305	4.61413	4.65966	13.9978	2.79073	1.33256	0.122862	0.0150951	0.105122	361.71	1162	13.58
重庆	2013	22	1797.52	14793.6	1.0438	3.24259	8.76405	11.1824	4.59512	4.64439	14.152	2.71494	1.31236	0.120393	0.0144944	0.0974791	356.77	1198.88	114.88
重庆	2014	22	1797.52	14793.6	1.0438	3.2068	8.50815	10.4423	4.59814	4.6171	14.3461	2.64984	1.29468	0.120671	0.0145614	0.0909767	350.24	1243.34	110.43
重庆	2015	22	1797.52	14793.6	1.03674	3.2884	9.38362	10.7017	4.58701	4.63861	14.5087	2.59296	1.27897	0.118499	0.0140421	0.0846315	349.88	1299.73	104.11
重庆	2016	22	1797.52	14793.6	1.01523	3.27714	8.15766	10.1912	4.60116	4.70773	14.691	2.56386	1.27084	0.0201217	0.0004049	0.0796974	355.55	1318.66	98.64
重庆	2017	22	1797.52	14793.6	1.0116	3.27336	7.3192	10.8189	4.65491	4.58293	14.8451	2.54732	1.26619	0.0152808	0.0002335	0.0758343	352.73	1352.6	92.58
重庆	2018	22	1797.52	14793.6	1.00063	3.27336	8.08826	10.0291	4.6357	4.61215	14.9141	2.53167	1.26177	0.0150631	0.0002269	0.0721309	349.47	1428.12	85.3
重庆	2019	22	1797.52	14793.6	0.97456	3.26576	8.31189	9.83339	4.61314	4.72827	15.0393	2.50704	1.25477	0.0139122	0.0001935	0.0679718	345.37	1464.67	35.37
重庆	2020	22	1797.52	14793.6	0.947789	3.4012	6.54678	10.5757	4.60617	4.74145	15.1238	2.44521	1.23698	0.0813703	0.0066211	0.0627905	338.1	1497.99	35.89
重庆	2021	22	1797.52	14793.6	0.920283	3.39115	7.84267	9.72532	4.64631	4.59915	15.2506	2.40348	1.2248	0.0837702	0.0070175	0.0593203	340.4	1532.45	32.55
重庆	2022	22	1797.52	14793.6	0.891998	3.3499	6.02587	10.9208	4.63764	4.60217	15.3841	2.35639	1.21087	0.0792136	0.0062748	0.0560778	333.96	1565.6	23.37
四川	2010	23	1565.05	75341.5	1.97686	4.85437	10.5387	10.3382	4.66344	4.67189	13.4106	2.84518	1.34682	0.272997	0.0745273	0.13175	392.22	3155.13	17.74
四川	2011	23	1565.05	75341.5	1.97269	4.86291	11.0995	11.3472	4.6849	4.77744	13.8155	2.73436	1.31758	0.370098	0.136972	0.121261	403.79	3426.1	14.31
四川	2012	23	1565.05	75341.5	1.95019	4.98907	10.8902	10.7917	4.60116	4.65396	14.152	2.71529	1.31245	0.359519	0.129254	0.118408	405.71	3694.03	50.07
四川	2013	23	1565.05	75341.5	1.94591	4.9445	10.302	11.9112	4.60217	4.64054	14.3461	2.65219	1.29533	0.385846	0.148877	0.11184	412.29	3953.09	69.12
四川	2014	23	1565.05	75341.5	1.9373	4.98634	10.8999	12.013	4.60217	4.61413	14.5087	2.59243	1.27883	0.355009	0.126031	0.105615	409.26	4160.12	67.22
四川	2015	23	1565.05	75341.5	1.93007	5.06069	10.9171	10.7554	4.57883	4.64727	14.604	2.55733	1.26901	0.350608	0.122926	0.101082	415.39	4404.55	66.31
四川	2016	23	1565.05	75341.5	1.91692	5.05561	10.3258	11.0457	4.60417	4.66908	14.771	2.52923	1.26108	0.0984398	0.0096904	0.0970599	421.47	4267.32	63.67
四川	2017	23	1565.05	75341.5	1.88403	5.08451	9.95636	11.3848	4.67749	4.5931	14.9141	2.51304	1.25648	0.0930819	0.0086642	0.093795	421.26	4420.3	58.37
四川	2018	23	1565.05	75341.5	1.81319	5.06006	9.64465	11.6546	4.65014	4.6171	15.0393	2.49164	1.25037	0.0954884	0.009118	0.0901448	419.84	4603.88	45.17
四川	2019	23	1565.05	75341.5	1.72811	5.04665	10.0486	11.3692	4.61907	4.75875	15.1765	2.46448	1.24256	0.0967371	0.0093581	0.0858846	418.58	4682.3	26.01
四川	2020	23	1565.05	75341.5	1.63511	5.04278	9.76973	11.234	4.60317	4.76303	15.2741	2.40147	1.22421	0.295357	0.087236	0.0798635	421.89	4754	24.74
四川	2021	23	1565.05	75341.5	1.53256	5.07267	10.146	10.8333	4.67189	4.55703	15.3841	2.35812	1.21138	0.286624	0.0821533	0.0756079	427.9	4833.88	23.58
四川	2022	23	1565.05	75341.5	1.41828	5.11078	7.89432	10.2682	4.64247	4.60617	15.4832	2.31539	1.19858	0.267111	0.0713483	0.0721608	419.27	4923.33	17.66
贵州	2010	24	1529.9	26926.3	0.828552	3.93183	9.8722	10.5831	4.66061	4.67935	12.3689	3.73487	1.55496	0.0605652	0.0036681	0.209803	307.68	1730.31	17.31
贵州	2011	24	1529.9	26926.3	0.896088	3.92593	8.97132	11.0705	4.66721	4.79827	12.5253	3.64814	1.53647	0.096183	0.0092512	0.201699	265.66	1851.4	6.72
贵州	2012	24	1529.9	26926.3	0.896088	3.88568	9.95428	11.1176	4.62497	4.65681	12.6606	3.6069	1.52755	0.0951441	0.0090524	0.197059	334.16	2106.65
贵州	2013	24	1529.9	26926.3	0.854415	3.89589	10.0375	12.0463	4.58904	4.63861	12.7441	3.48678	1.50113	0.0929795	0.0086452	0.185737	307.97	2240.8
贵州	2014	24	1529.9	26926.3	0.850151	3.93964	9.48174	12.0385	4.59814	4.61016	12.9242	3.38	1.47705	0.0951047	0.0090449	0.174323	335.49	2458.4
贵州	2015	24	1529.9	26926.3	0.86289	4.01277	8.97979	11.4377	4.57574	4.65966	13.0331	3.32747	1.46498	0.0927601	0.0086044	0.166231	344.01	2575.15
贵州	2016	24	1529.9	26926.3	0.86289	4.05004	9.36203	10.6209	4.59411	4.69775	13.2301	3.30569	1.45994	0.0332831	0.0011078	0.160138	356.88	2041.06
贵州	2017	24	1529.9	26926.3	0.850151	4.09268	9.52479	10.3643	4.68398	4.5819	13.3825	3.27884	1.45368	0.0340142	0.001157	0.154073	348.27	2181.43
贵州	2018	24	1529.9	26926.3	0.746688	4.13035	8.30943	10.769	4.63279	4.53903	13.5441	3.25154	1.44728	0.035268	0.0012438	0.148638	295.18	2376.65
贵州	2019	24	1529.9	26926.3	0.652325	4.13836	8.87613	10.9076	4.61314	4.76388	13.7214	3.19859	1.43475	0.0392143	0.0015378	0.141095	291.08	2484.6
贵州	2020	24	1529.9	26926.3	0.548121	3.96651	9.3869	10.3599	4.59814	4.81705	13.9108	3.1005	1.41111	0.208661	0.0435396	0.131325	274.5	2582.36
贵州	2021	24	1529.9	26926.3	0.431782	4.14472	9.24841	10.7119	4.67749	4.47049	13.9978	3.05002	1.39872	0.207018	0.0428563	0.125723	284.01	2705.41
贵州	2022	24	1529.9	26926.3	0.300105	4.16044	9.26719	12.0196	4.67002	4.57368	14.0779	2.99745	1.38566	0.204825	0.0419535	0.121461	289.22	2805.71
云南	2010	25	1194.02	45766.6	1.72633	4.56747	10.0935	11.197	4.69866	4.7318	12.2743	3.58863	1.52358	0.102265	0.010458	0.19728	327.4	2411.05	7.67
云南	2011	25	1194.02	45766.6	1.7613	4.57574	10.6182	11.1243	4.66061	4.77828	12.6091	3.47311	1.49809	0.157344	0.0247571	0.186178	351.62	2628.39
云南	2012	25	1194.02	45766.6	1.87641	4.65205	11.5235	10.9437	4.59411	4.71582	12.8595	3.43525	1.48958	0.150831	0.0227499	0.18097	363.26	2874.45
云南	2013	25	1194.02	45766.6	1.86872	4.6415	10.4695	12.0054	4.59006	4.66249	13.0265	3.34027	1.46794	0.150348	0.0226046	0.171628	376.07	3070.33
云南	2014	25	1194.02	45766.6	1.90509	4.64727	10.3488	11.8062	4.5931	4.62104	13.155	3.25899	1.44903	0.148675	0.0221043	0.163701	381.86	3215.03
云南	2015	25	1194.02	45766.6	1.92571	4.65966	10.5834	11.8017	4.56331	4.62791	13.3368	3.19983	1.43504	0.144492	0.020878	0.156763	378.87	3333.04
云南	2016	25	1194.02	45766.6	1.92571	4.66532	9.71523	11.4509	4.59107	4.65301	13.5169	3.17195	1.42838	0.0384219	0.0014762	0.152069	381.6	3440.64
云南	2017	25	1194.02	45766.6	1.9125	4.69592	8.62784	10.4247	4.66532	4.60217	13.694	3.14297	1.42141	0.0319715	0.0010222	0.14728	385.17	3534.53
云南	2018	25	1194.02	45766.6	1.83418	4.68398	8.64576	10.5281	4.63861	4.58395	13.9108	3.10995	1.41341	0.030812	0.0009494	0.142952	386.37	2693.51
云南	2019	25	1194.02	45766.6	1.74746	4.67656	9.26568	11.3336	4.61512	4.70592	14.0779	3.0447	1.39741	0.0317085	0.0010054	0.136243	386.07	2714.4
云南	2020	25	1194.02	45766.6	1.6525	4.70953	10.124	11.2563	4.60116	4.79744	14.221	2.92011	1.36612	0.156243	0.0244117	0.125213	401.83	2786.75
云南	2021	25	1194.02	45766.6	1.54756	4.72827	8.46758	10.745	4.70953	4.58293	14.4033	2.88124	1.35615	0.155304	0.0241194	0.12086	410.18	2838.89
云南	2022	25	1194.02	45766.6	1.43031	4.72295	9.09941	10.8884	4.66721	4.5819	14.5087	2.78392	1.33076	0.14586	0.0212751	0.113062	417.34	2913.65	4.1
陕西	2010	26	1560.91	32092.3	0.806476	4.03424	11.1772	12.0943	4.69775	4.80974	13.5154	3.7007	1.54771	0.135049	0.0182383	0.186475	317.87	2000
陕西	2011	26	1560.91	32092.3	0.806476	4.04655	11.9685	11.0089	4.68398	4.74319	13.7817	3.37618	1.47618	0.171764	0.029503	0.161451	322.92	2182.85
陕西	2012	26	1560.91	32092.3	0.832909	4.08092	11.6282	11.6304	4.62203	4.64054	13.9978	3.22253	1.44043	0.156085	0.0243626	0.146326	335.09	2350.17
陕西	2013	26	1560.91	32092.3	0.832909	4.07923	11.0125	12.6793	4.58802	4.68583	14.152	3.11216	1.41395	0.15796	0.0249515	0.135328	322.08	2452.72
陕西	2014	26	1560.91	32092.3	0.824175	4.07584	10.0746	12.4529	4.58599	4.6357	14.2855	2.99171	1.38422	0.161435	0.0260612	0.124682	313.98	2552.13
陕西	2015	26	1560.91	32092.3	0.837248	4.07584	10.199	12.0592	4.51961	4.5778	14.3461	3.08794	1.40804	0.157852	0.0249171	0.127208	318.36	2667.27
陕西	2016	26	1560.91	32092.3	0.841567	4.07073	9.84612	11.9652	4.59107	4.59512	14.4033	3.05718	1.40049	0.0330235	0.0010905	0.121724	332.36	2171.91
陕西	2017	26	1560.91	32092.3	0.845868	4.08092	9.99593	11.6119	4.71671	4.59915	14.5087	2.96912	1.37854	0.0298166	0.000889	0.11296	312.29	2242.51
陕西	2018	26	1560.91	32092.3	0.815365	4.06217	8.45956	11.6597	4.66721	4.62399	14.604	2.9517	1.37415	0.0283428	0.0008033	0.108523	318.48	2311.79
陕西	2019	26	1560.91	32092.3	0.797507	4.02714	9.27809	11.6486	4.62301	4.68859	14.691	2.88858	1.35804	0.0272173	0.0007408	0.101503	318.1	2331.49
陕西	2020	26	1560.91	32092.3	0.779325	4.03601	8.07247	11.3955	4.56539	4.73004	14.8088	2.81929	1.34007	0.107205	0.0114928	0.0948506	322.78	2387.96
陕西	2021	26	1560.91	32092.3	0.760806	4.01818	8.59063	10.1841	4.76984	4.60817	14.9787	2.74646	1.32081	0.110993	0.0123195	0.0889759	321.26	2431.21	5.48
陕西	2022	26	1560.91	32092.3	0.741937	4.06903	8.47907	9.34478	4.6849	4.65776	15.0683	2.70192	1.30885	0.0998181	0.0099636	0.0858876	328.16	2473.88
甘肃	2010	27	631.204	28681.9	1.69745	4.55703	10.1723	11.5574	4.75359	4.74319	12.0898	3.68828	1.54507	0.072285	0.0052251	0.2036	370.98	1977.55
甘肃	2011	27	631.204	28681.9	2.05924	4.55177	10.278	11.1552	4.7185	4.72117	12.4604	3.67158	1.5415	0.107326	0.0115188	0.200816	393.86	2136.48
甘肃	2012	27	631.204	28681.9	2.12465	4.56539	10.2925	11.0384	4.58293	4.67189	12.7302	3.64612	1.53603	0.100839	0.0101686	0.196635	426.29	2279.08
甘肃	2013	27	631.204	28681.9	2.17248	4.60717	9.98893	11.8373	4.58395	4.67189	12.9011	3.55573	1.51639	0.0981909	0.0096414	0.187169	433.13	2418.46
甘肃	2014	27	631.204	28681.9	2.17248	4.5931	9.88068	11.8349	4.5819	4.6357	13.0485	3.47363	1.4982	0.100212	0.0100424	0.178083	442.83	2545.71
甘肃	2015	27	631.204	28681.9	2.1838	4.57677	8.64892	10.0801	4.47734	4.61314	13.0941	3.42661	1.48764	0.0989958	0.0098002	0.171146	444.84	2684.95
甘肃	2016	27	631.204	28681.9	2.07819	4.56122	10.4389	10.9508	4.56331	4.60717	13.1407	3.44549	1.49189	0.0175239	0.0003071	0.16881	428.98	1903.9
甘肃	2017	27	631.204	28681.9	1.82455	4.53582	8.4659	10.3827	4.74927	4.60617	13.0539	3.43772	1.49014	0.0145909	0.0002129	0.163845	422.42	2018.59
甘肃	2018	27	631.204	28681.9	1.66582	4.50203	6.50129	10.1803	4.70502	4.63181	13.0735	3.40266	1.48221	0.0134579	0.0001811	0.158043	437.55	2102.8
甘肃	2019	27	631.204	28681.9	1.64673	4.47164	9.38723	10.2879	4.59814	4.70863	13.1334	3.35684	1.47175	0.0115042	0.0001323	0.152859	439.98	2174.01
甘肃	2020	27	631.204	28681.9	1.62728	4.43912	8.79649	10.2061	4.55282	4.67842	13.1641	3.26972	1.45155	0.0867003	0.0075169	0.143944	479.93	2289.53	10.2
甘肃	2021	27	631.204	28681.9	1.60744	4.42604	7.63046	10.7391	4.76559	4.63376	13.3738	3.16514	1.42675	0.0931065	0.0086688	0.134987	493.47	2384.85
甘肃	2022	27	631.204	28681.9	1.58719	4.42245	9.25522	10.8571	4.71761	4.6171	13.487	3.08853	1.40819	0.100144	0.0100288	0.128359	507.82	2516.66
青海	2010	28	503.471	36365.8	0.19062	3.18635	6.92756	9.07452	4.7032	4.83071	11.2865	3.59037	1.52396	0.0176398	0.0003112	0.181416	182.53	421.31
青海	2011	28	503.471	36365.8	0.182322	3.19867	9.04912	9.2195	4.68583	4.77322	11.3141	3.38889	1.47908	0.0196239	0.0003851	0.164121	182.91	430.69
青海	2012	28	503.471	36365.8	0.165514	3.157	8.09071	9.55613	4.58395	4.69318	11.3409	3.2778	1.45344	0.0185123	0.0003427	0.153886	178.29	434.99
青海	2013	28	503.471	36365.8	0.182322	3.16969	8.00169	10.2101	4.58497	4.71313	11.4024	3.14949	1.42298	0.0188674	0.000356	0.142454	179.92	410.58
青海	2014	28	503.471	36365.8	0.173953	3.09104	9.37186	10.7949	4.57574	4.61512	11.4353	3.06289	1.40189	0.0200063	0.0004003	0.133476	182.26	440.9
青海	2015	28	503.471	36365.8	0.182322	3.08649	9.48159	10.1171	4.54436	4.57574	11.0826	3.09366	1.40944	0.0204387	0.0004177	0.133986	177.69	453.87
青海	2016	28	503.471	36365.8	0.173953	3.03975	8.67094	11.3523	4.60016	4.65871	11.2637	3.0883	1.40813	0.0055946	3.13e-05	0.129626	177.44	458.56
青海	2017	28	503.471	36365.8	0.173953	3.00568	8.24118	8.67214	4.76814	4.62497	11.3299	3.08275	1.40677	0.0017756	3.15e-06	0.125309	172.2	462.35
青海	2018	28	503.471	36365.8	0.165514	3.01062	8.90572	9.44604	4.66155	4.61809	11.1231	3.03233	1.39434	0.0035983	1.29e-05	0.118422	171.62	472.09
青海	2019	28	503.471	36365.8	0.131028	2.99072	8.24643	9.65149	4.60016	4.70592	11.448	2.94199	1.37169	0.0025205	6.35e-06	0.109803	174.3	484.24
青海	2020	28	503.471	36365.8	0.0953102	2.92852	7.55747	7.42536	4.58088	4.81705	11.5493	2.87684	1.35502	0.0151298	0.0002289	0.103527	181.61	491.41
青海	2021	28	503.471	36365.8	0.0582689	2.91777	2.77259	9.34766	4.74927	4.65491	11.8385	2.77455	1.32828	0.0132697	0.0001761	0.0959312	183.81	493.32
青海	2022	28	503.471	36365.8	0.0198026	2.89591	7.07157	5.83481	4.72916	4.59915	11.9131	2.67958	1.3028	0.0151753	0.0002303	0.0894876	180.44	503.27
宁夏	2010	29	791.356	5254.61	0.231112	4.18966	10.0639	8.63391	4.70139	4.77069	11.4517	2.94498	1.37244	0.0456457	0.0020835	0.130457	566.61	729.12
宁夏	2011	29	791.356	5254.61	0.239017	4.20618	9.76526	9.92964	4.70502	4.72117	11.6859	2.91536	1.36491	0.056836	0.0032303	0.124698	564.21	768.73
宁夏	2012	29	791.356	5254.61	0.239017	4.13356	9.56794	10.6815	4.58904	4.65014	11.8755	2.87884	1.35553	0.0509486	0.0025958	0.120539	583.16	787.28
宁夏	2013	29	791.356	5254.61	0.239017	4.16511	9.84945	11.8414	4.57471	4.67935	12.0287	2.82616	1.34186	0.0500929	0.0025093	0.114086	573.85	801.98
宁夏	2014	29	791.356	5254.61	0.231112	4.13196	10.3362	12.3004	4.5778	4.59814	12.1363	2.76873	1.32674	0.0541982	0.0029374	0.106866	572.32	813.02
宁夏	2015	29	791.356	5254.61	0.231112	4.14314	9.66269	11.3271	4.55071	4.59915	12.2083	2.76193	1.32493	0.0575018	0.0033065	0.102647	560.3	831.26
宁夏	2016	29	791.356	5254.61	0.231112	4.0483	10.4923	12.0898	4.60617	4.60217	12.3868	2.75609	1.32338	0.0202696	0.0004109	0.0991868	551.98	580.54
宁夏	2017	29	791.356	5254.61	0.223143	4.05526	9.45736	11.1721	4.72827	4.60817	12.5814	2.74464	1.32033	0.0140858	0.0001984	0.094151	545.4	605.38
宁夏	2018	29	791.356	5254.61	0.207014	4.05526	7.89767	10.8078	4.6849	4.66344	12.821	2.72421	1.31485	0.014424	0.0002081	0.0908244	573.11	621.88
宁夏	2019	29	791.356	5254.61	0.198851	4.10429	8.66544	10.3665	4.60916	4.67656	12.9378	2.66978	1.30013	0.0134426	0.0001807	0.0849813	539.71	632.15
宁夏	2020	29	791.356	5254.61	0.19062	4.08766	8.66233	10.5089	4.58395	4.73707	13.0247	2.57182	1.27307	0.0311189	0.0009684	0.077314	529.19	644.09
宁夏	2021	29	791.356	5254.61	0.182322	4.05872	9.20713	10.62	4.79496	4.67749	13.1569	2.49664	1.2518	0.0331736	0.0011005	0.0713088	509.6	653.82
宁夏	2022	29	791.356	5254.61	0.173953	4.00003	6.80239	10.1029	4.71939	4.59814	13.2998	2.44638	1.23732	0.0346866	0.0012032	0.0682226	517.31	663.43
新疆	2010	30	423.63	70322.6	1.03674	6.18539	9.88776	10.7424	4.83866	4.88658	12.0627	2.90006	1.36099	0.160537	0.0257721	0.133502	627.24	1643.67
新疆	2011	30	423.63	70322.6	1.075	6.19318	10.6711	11.0366	4.75186	4.6511	12.3165	2.81292	1.33839	0.200856	0.0403433	0.12584	649.4	1796.69
新疆	2012	30	423.63	70322.6	1.09192	6.33275	10.5429	10.6087	4.58395	4.64631	12.5188	2.766	1.32601	0.192378	0.0370091	0.121623	683.19	1968.93
新疆	2013	30	423.63	70322.6	1.14103	6.32561	10.521	12.0146	4.57985	4.69592	12.658	2.68778	1.30502	0.191465	0.0366587	0.114679	768.04	2165.86
新疆	2014	30	423.63	70322.6	1.30291	6.31355	10.5189	12.5387	4.57677	4.5931	12.7878	2.66093	1.29772	0.200291	0.0401163	0.110632	767.14	2341.76
新疆	2015	30	423.63	70322.6	1.27536	6.30518	9.99998	11.8029	4.42365	4.51525	12.8109	2.7878	1.33178	0.190097	0.0361369	0.117714	813.79	2489.32
新疆	2016	30	423.63	70322.6	1.32442	6.28096	9.79729	11.2761	4.55913	4.68767	12.8763	2.79515	1.33372	0.0692517	0.0047958	0.115852	652.51	2552.15
新疆	2017	30	423.63	70322.6	1.32708	6.24494	10.3965	11.3032	4.74232	4.62203	12.9004	2.78633	1.3314	0.0550782	0.0030336	0.112945	613.15	2638.84
新疆	2018	30	423.63	70322.6	1.21491	6.19828	9.56934	11.4635	4.72028	4.67563	13.0143	2.73603	1.31803	0.0548589	0.0030095	0.10615	609.99	2731.79
新疆	2019	30	423.63	70322.6	1.19089	6.23911	8.38389	11.8556	4.60016	4.61115	12.9976	2.64167	1.29244	0.0476479	0.0022703	0.097482	609.61	2788.97
新疆	2020	30	423.63	70322.6	1.16627	6.20899	8.37931	10.6374	4.52829	4.7185	12.8789	2.47851	1.2466	0.127179	0.0161746	0.0852589	615.03	2929.44
新疆	2021	30	423.63	70322.6	1.14103	6.2708	8.38298	11.1493	4.79082	4.74667	13.2027	2.41682	1.22871	0.119244	0.0142192	0.0802178	670.31	2995.88
新疆	2022	30	423.63	70322.6	1.11514	6.24397	6.16542	11.2111	4.73004	4.61115	13.3711	2.32085	1.20022	0.121418	0.0147424	0.073056	700.73	3075.35
